# Supplementary material for: A comprehensive analysis of the genetic diversity and environmental adaptability in worldwide Merino and Merino-derived sheep breeds
Source: Genet Sel Evol. 2023 Apr 3;55:24. doi: 10.1186/s12711-023-00797-z (PMC10069132; doi:10.1186/s12711-023-00797-z)
Supplement: Supplementary file 1 — Additional file 1: Table S1. Name of the breeds, breed codes, continent and geographic origin, sampling coordinates, environmental and main purpose, number of novel samples, number of individuals pre-quality control, post-quality control, and source of genotyping data. [file 12711_2023_797_MOESM1_ESM.xlsx]

## Sheet: Table S1
Additional file 1: Table S1. Name of the breeds, breed codes, continent and geographic origin, sampling coordinates, environmental and main purpose, number of novel samples, number of individuals pre-quality control, post-quality control, and source of genotyping data.
Breed	Code	Continent	Geographic Origin	Sampling coordinates	Environmental	Main purpose	N. novel samples	N. pre-QC	N. post-QC	Data Source
Australian Industry Merino	AIM	Oceania	Australia	/	Arid/semi-arid	Wool	/	88	86	[19]
Arapawa	APA	Oceania	New Zealand	/	Temperate	Feral	/	37	37	[19]
Australian Poll Merino	APM	Oceania	Australia	/	Arid/semi-arid	Wool	/	98	98	[19]
Australian Merino	AUM	Oceania	Australia	/	Arid/semi-arid	Wool	/	50	50	[19]
Berrichon du Cher	BDC	Europe	France	/	Oceanic	Meat	/	19	19	[20]
Chinese Merino	CME	Asia	China	/	Continental	Wool	/	23	23	[19]
Corriedale	COU	South America	Uruguay	/	Subtropical/Temperate	Meat/Wool	108	108	105	[33]
Corriedale	COA	South America	Argentina	/	Temperate/Cold temperate	Meat/Wool	48	48	48	[78]
Dohne Merino	DHM	Africa	South Africa	/	Temperate	Meat/Wool	/	50	50	[35]
Merinofleischschaf	FLE	Europe	Germany	≈ Lat. 52.78; Long. 11.91	Continental	Meat	16	16	16	This study
Gentile di Puglia	GDP	Europe	Italy	≈ Lat. -41.28; Long. 15.61	Mediterranean	Meat/Wool	116	116	100	This study
Groznensk	GRZ	Europe/Asia	Russia	≈ Lat. 45.40; Long. 45.36	Temperate/Continental	Wool/Meat	21	34	34	This study; [34]
Hungarian Merino	HUG	Europe	Hungary	≈ Lat. 47.29; Long. 20.24	Continental	Meat/Wool	64	64	60	This study
Ile de France	IDF	Europe	France	/	Oceanic	Meat	/	23	23	[20]
Kyrgyz Mountain Merino	KMM	Asia	Kyrgystan	≈ Lat.42.37; Long.71.34	Continental	Wool/Meat	34	34	34	This study
Macarthur Merino	MCM	Oceania	Australia	/	Arid/semi-arid	Wool	/	10	10	[19]
Merino Argentina	MAR	South America	Argentina	≈ Lat. -43.61; Long. -70.99	Temperate/Cool temperate	Wool/Meat	50	50	50	This study
Merino Branco	MBA	Europe	Portugal	≈ Lat. 41.17; Long. -8.12	Mediterranean	Meat/Wool	28	28	28	This study
Merinizzata Italiana	MEI	Europe	Italy	/	Mediterranean	Meat	/	20	20	[17]
Merino d’Arles	MER	Europe	France	/	Mediterranean	Meat	/	18	18	[20]
Merino de Beira Baixa	MBB	Europe	Portugal	≈ Lat. 39.80; Long. -7.50	Mediterranean	Meat/Milk	48	48	48	This study
Merinolandschaf	MLA	Europe	Germany	/	Continental	Wool/Meat	/	24	24	[19]
Merino Uruguay	MUR	South America	Uruguay	/	Subtropical/Temperate	Wool/Meat	/	110	99	[33]
Paska	PAK	Europe	Croatia	≈ Lat. 44.46; Long. 15.01	Mediterranean	Meat/Milk	25	25	24	This study
Polish Merino	POL	Europe	Poland	≈ Lat. 52.60; Long. 21.02	Continental	Meat/Wool	24	24	22	This study
Polish Old Type Merino	POM	Europe	Poland	≈ Lat. 51.83; Long. 16.75	Continental	Meat/Wool	25	25	25	This study
Polish Colored Merino	PCM	Europe	Poland	≈ Lat. 52.75; Long. 18.10	Continental	Meat/Wool	25	25	24	This study
Merino Preto	PRE	Europe	Portugal	≈ Lat. 37.9; Long. -8.8	Mediterranean	Meat/Wool	24	24	23	This study
Merino de Rambouillet	RAM	Europe	France	/	Oceanic	Wool	/	47	46	[20]
American Rambouillet	RMB	North America	USA	/	Arid/Continental	Meat/Wool	/	102	101	[19]
Palas Merino	PAL	Europe	Romania	≈ Lat. 47.04; Long. 28.98	Continental	Meat/Wool	24	24	21	This study
Salsk	SAL	Europe/Asia	Russia	≈ Lat. 46.83; Long. 41.33	Temperate/Continental	Wool/Meat	19	35	35	This study; [34]
South Africa Merino	SAM	Africa	South Africa	≈ Lat. -33.24; Long. 23.99	Temperate	Wool/Meat	24	34	33	This study; [35]
South Africa Mutton Merino	SMM	Africa	South Africa	/	Temperate	Wool/Meat	/	10	10	[35]
Spanish Merino type	SME_TP	Europe	Spain	≈ Lat. 38.53; Long. -4.70	Mediterranean	Wool	20	58	57	This study
Spanish Merino (flock-book)	SME_FB	Europe	Spain	≈ Lat. 38.84; Long. -2.57	Mediterranean	Wool	24	24	24	This study
Sopravissana	SOP	Europe	Italy	/	Mediterranean	Meat/Wool	/	24	24	[17]
Soviet Merino	SOV	Europe/Asia	Russia	/	Temperate/Continental	Wool/Meat	/	14	14	[34]
Stavropol	STA	Europe/Asia	Russia	/	Temperate/Continental	Wool/Meat	/	15	15	[34]
Transylvanian Merino	TRM	Europe	Romania	≈ Lat. 46.59; Long. 23.12	Continental	Meat/Wool	20	20	20	This study
Trimeticcio di Segezia	TRS	Europe	Italy	≈ Lat. 40.70; Long. 15.55	Mediterranean	Meat	20	20	19	This study
Turkish Merino	TKM	Asia	Turkey	≈ Lat. 37.32; Long. 30.99	Mediterranean/Continental	Meat/Wool	28	28	27	This study
