# Supplementary material for: A comprehensive analysis of the genetic diversity and environmental adaptability in worldwide Merino and Merino-derived sheep breeds
Source: Genet Sel Evol. 2023 Apr 3;55:24. doi: 10.1186/s12711-023-00797-z (PMC10069132; doi:10.1186/s12711-023-00797-z)
Supplement: Supplementary file 3 — Additional file 3: Table S3. Descriptive statistics and classification by length of the ROH for each Merino and Merino-derived sheep breed. [file 12711_2023_797_MOESM3_ESM.xlsx]

## Sheet: Foglio1
Additional file 3: Table S3. Descriptive statistics and classification by length of ROH for each Merino and Merino-derived sheep breed.
Breed	NTROH 1	MNROH 2	ALROH 3	Classification of ROH length 4
				1-5 Mb	5-10 Mb	10-15 Mb	15-20 Mb	≥ 20 Mb
AIM	887	10.31	7.15	39.8	42.5	11.8	2.6	3.3
APA	1300	35.14	9.33	30.5	40.2	14.8	6.4	8.2
APM	793	8.09	7.13	42	41.4	9.6	3.8	3.3
AUM	630	12.6	7.31	38.1	42.7	12.7	4.1	2.4
BDC	752	39.57	6.16	48.9	40.2	8.4	1.9	0.7
CME	247	10.74	7.48	41.3	38.5	12.6	3.6	4
COU	1530	14.57	7.73	44.9	35.1	8.5	5.5	6
COA	399	8.31	7.68	43.1	37.7	9.7	3.9	5.7
DHM	628	12.56	6.32	47	41.9	7.2	1.9	2.1
FLE	226	14.13	5.59	49.6	43.8	6.2	0	0.4
GDP	882	8.82	8.51	33.5	40.6	14.6	5.4	5.9
GRZ	88	2.59	5.75	54.6	38.6	5.7	1.1	0
HUG	498	8.3	6.92	45.8	39	9.2	3	3
IDF	492	21.39	6.05	50	41.1	5.3	2.6	1
KMM	130	3.82	6.54	39.2	47.7	10	1.5	1.5
MCM	898	89.8	8.05	35.6	43.1	11.6	4.5	5.2
MAR	366	7.32	6.74	51.9126	30.8743	9.28962	4.37158	3.55191
MBA	404	14.43	7.86	31.2	41.2	16.4	5.5	5.7
MEI	221	11.05	6.85	30.2	47	13.4	6.2	3.2
MER	111	6.17	6.25	42.1	43.9	6.8	5.9	1.4
MBB	949	19.77	8.52	42.3	46.9	9.9	0.9	0
MLA	328	13.67	6.88	38.1	45.7	12.5	3.1	0.6
MUR	792	8	6.83	47.5	38.5	8	2.9	3.2
PAK	172	7.17	8.99	29.1	38.4	17.4	8.7	6.4
POL	252	11.45	7.27	42.4	42.4	10.3	3.3	1.6
POM	308	11.32	6.31	41.1	41.9	13	1.8	2.2
PCM	623	25.96	6.82	47.6	33.7	9.1	4	5.6
PRE	208	9.04	8.6	52.3	37	6.5	1.6	2.6
RAM	3961	86.11	6.75	25	49.5	15.4	4.3	5.8
RMB	1784	17.66	7.07	39	45.6	11.5	2.8	1.1
PAL	184	8.76	6.84	43.5	40	9.3	4.3	2.9
SAL	213	6.09	6.49	50.2	39	4.7	1.9	4.2
SAM	640	19.39	6.93	38.6	45.5	9.7	4.5	1.7
SMM	372	37.2	6.42	33.9	41	12.6	6.5	6
SME_TP	649	11.39	8.41	35.9	42.5	13.5	3.7	4.5
SME_FB	245	10.21	7.57	43.3	43	10.5	2.2	1.1
SOP	242	10.08	7.4	40.9	35.5	15.7	4.6	3.3
SOV	39	2.79	5.77	43.6	46.2	7.7	2.6	0
STA	95	6.33	7.61	44.2	39	7.4	4.2	5.3
TRM	197	9.85	9.05	42.9	38.5	13.2	1.1	4.4
TRS	375	19.74	8.03	30	40.6	15.2	5.1	9.1
TKM	91	3.37	7.23	36.5	40.8	13.3	4.3	5.1
1 NTROH, total number of ROH per breed; 2 MNROH, mean number of ROH per individual and per breed; 3 ALROH, average length of ROH per individual and per breed in Mb; 4 frequency distribution in five ROH length categories
