# Supplementary material for: A comprehensive analysis of the genetic diversity and environmental adaptability in worldwide Merino and Merino-derived sheep breeds
Source: Genet Sel Evol. 2023 Apr 3;55:24. doi: 10.1186/s12711-023-00797-z (PMC10069132; doi:10.1186/s12711-023-00797-z)
Supplement: Supplementary file 6 — Additional file 6: Table S4. Matrix of pairwise estimates of FST statistic (above the diagonal) and pairwise Reynolds' distances between breeds (below the diagonal). [file 12711_2023_797_MOESM6_ESM.xlsx]

## Sheet: Table S3
Additional file 6: Table S4. Matrix of pairwise estimates of Fst statistic (above the diagonal) and pairwise Reynolds' distances between breeds (below the diagonal).
	AIM	APA	APM	AUM	BDC	CME	COA	COU	DHM	FLE	GDP	GRZ	HUG	IDF	KMM	MAR	MBA	MBB	MCM	MEI	MER	MLA	MUR	PAK	PAL	PCM	POL	POM	PRE	RAM	RMB	SAL	SAM	SME_TP	SME_FB	SMM	SOP	SOV	STA	TKM	TRM	TRS
AIM		0.07323	0.00933	0.00441	0.12671	0.04769	0.05725	0.06538	0.0411	0.06128	0.03563	0.01775	0.03695	0.08289	0.02779	0.01294	0.03801	0.03091	0.1763	0.03283	0.02941	0.05412	0.0167	0.04743	0.03621	0.09059	0.05147	0.06314	0.03165	0.20823	0.05242	0.03075	0.02888	0.02664	0.02737	0.10813	0.02098	0.02121	0.0205	0.04024	0.03699	0.05955
APA	0.07605		0.07236	0.07351	0.15657	0.09725	0.08478	0.0937	0.09434	0.10789	0.07573	0.06689	0.08236	0.11172	0.08098	0.08301	0.08101	0.0707	0.23326	0.06786	0.07383	0.09635	0.08852	0.08488	0.08581	0.13631	0.09522	0.11017	0.07268	0.272	0.09755	0.0778	0.08926	0.06914	0.07059	0.15755	0.06321	0.07092	0.07466	0.08026	0.08555	0.09714
APM	0.00937	0.07511		0.0122	0.1239	0.04495	0.05526	0.06364	0.0396	0.0583	0.03468	0.01674	0.03499	0.07949	0.02711	0.0143	0.03545	0.0296	0.1757	0.02993	0.02737	0.05235	0.02447	0.04601	0.03547	0.08713	0.04853	0.06013	0.02956	0.20414	0.04999	0.02952	0.02874	0.02478	0.02555	0.10479	0.0193	0.02	0.01888	0.03795	0.03629	0.05757
AUM	0.00442	0.07635	0.01227		0.12912	0.04742	0.05681	0.06561	0.04012	0.06053	0.03499	0.0174	0.03625	0.08301	0.02774	0.01539	0.03694	0.03027	0.1812	0.03202	0.0282	0.05356	0.01873	0.0467	0.03534	0.09036	0.05083	0.06287	0.03041	0.21766	0.05198	0.03008	0.02849	0.0258	0.02646	0.10897	0.02013	0.0205	0.02009	0.03956	0.0362	0.05927
BDC	0.13549	0.17028	0.13228	0.13825		0.14107	0.11326	0.11883	0.13749	0.14649	0.12091	0.1183	0.12078	0.11046	0.1313	0.13904	0.12032	0.12121	0.31059	0.07566	0.13547	0.1471	0.14119	0.137	0.13434	0.1717	0.12752	0.14337	0.12027	0.33262	0.13189	0.12725	0.14431	0.11833	0.12399	0.20373	0.11252	0.12661	0.13212	0.12698	0.1392	0.13087
CME	0.04886	0.10231	0.04599	0.04858	0.15207		0.07301	0.0827	0.04709	0.03942	0.04824	0.03398	0.02878	0.08523	0.04578	0.05468	0.03401	0.04752	0.21823	0.03694	0.03802	0.06463	0.06195	0.06534	0.04706	0.07838	0.03818	0.04656	0.0436	0.23999	0.0455	0.04082	0.05752	0.03787	0.03905	0.07897	0.03515	0.03245	0.0393	0.04481	0.0516	0.06889
COA	0.05895	0.08859	0.05684	0.05849	0.1202	0.07581		0.03983	0.07244	0.08002	0.05703	0.04788	0.05936	0.07183	0.06109	0.06532	0.0582	0.04729	0.20897	0.03574	0.05325	0.07479	0.07091	0.06506	0.06307	0.10776	0.0679	0.08221	0.05188	0.24329	0.0729	0.05825	0.0721	0.05131	0.05214	0.1278	0.04179	0.05046	0.05465	0.05921	0.06456	0.07121
COU	0.06762	0.09839	0.06575	0.06786	0.12651	0.08632	0.04065		0.08087	0.09117	0.06731	0.05838	0.06966	0.08043	0.07097	0.07324	0.06921	0.06376	0.21446	0.04621	0.06401	0.0856	0.07791	0.07627	0.07386	0.11724	0.0783	0.09178	0.06268	0.24071	0.08233	0.06826	0.08075	0.06164	0.06306	0.13878	0.05307	0.06102	0.06442	0.07153	0.07409	0.08098
DHM	0.04197	0.09909	0.0404	0.04095	0.1479	0.04823	0.0752	0.08433		0.0581	0.04978	0.03585	0.04009	0.087	0.04639	0.047	0.04255	0.0485	0.20505	0.04067	0.04124	0.06702	0.0545	0.06602	0.05132	0.08958	0.05008	0.05947	0.04548	0.23096	0.05411	0.04453	0.04356	0.04034	0.042	0.09086	0.03696	0.03642	0.03898	0.05157	0.05395	0.07081
FLE	0.06323	0.11416	0.06007	0.06244	0.1584	0.04021	0.0834	0.09559	0.05985		0.05285	0.04411	0.01723	0.07979	0.05348	0.06931	0.02831	0.05533	0.23914	0.03657	0.04208	0.06923	0.07519	0.07479	0.05436	0.06804	0.0272	0.03159	0.04832	0.25517	0.0445	0.04986	0.07214	0.04357	0.0456	0.08369	0.04299	0.04108	0.04934	0.04783	0.05984	0.07341
GDP	0.03628	0.07875	0.03529	0.03562	0.12887	0.04944	0.05873	0.06968	0.05106	0.0543		0.02404	0.03173	0.07526	0.03599	0.04328	0.02492	0.02648	0.18658	0.02474	0.01932	0.04948	0.04945	0.04093	0.03947	0.08135	0.04366	0.0552	0.02471	0.20215	0.04694	0.03318	0.04926	0.02074	0.02043	0.10198	0.01458	0.02434	0.02952	0.034	0.03753	0.04903
GRZ	0.01791	0.06923	0.01688	0.01755	0.1259	0.03458	0.04906	0.06016	0.03651	0.04511	0.02434		0.02158	0.06952	0.01943	0.02396	0.0228	0.02019	0.182	0.01848	0.01652	0.0419	0.03198	0.03526	0.02364	0.07524	0.03515	0.04712	0.01899	0.21329	0.0329	0.01424	0.03116	0.01532	0.01549	0.09381	0.00831	0.00499	0.00849	0.02403	0.02448	0.04728
HUG	0.03765	0.08595	0.03561	0.03692	0.12872	0.02921	0.0612	0.07221	0.04092	0.01738	0.03224	0.02181		0.06563	0.03177	0.04407	0.01545	0.03315	0.19363	0.01919	0.02042	0.04881	0.05036	0.0502	0.03268	0.05842	0.01998	0.02781	0.02737	0.20571	0.02881	0.02721	0.04828	0.02236	0.02364	0.07438	0.01902	0.01785	0.02527	0.03019	0.03622	0.05214
IDF	0.08652	0.11847	0.08283	0.08666	0.11705	0.08908	0.07454	0.08385	0.09102	0.08315	0.07824	0.07206	0.06788		0.08114	0.09251	0.06133	0.07533	0.25522	0.01175	0.08159	0.09616	0.09695	0.0913	0.07971	0.11138	0.06821	0.08143	0.06811	0.27725	0.07812	0.07616	0.0952	0.07012	0.07226	0.13747	0.06279	0.0713	0.07663	0.0776	0.08599	0.0719
KMM	0.02819	0.08444	0.02748	0.02813	0.14076	0.04686	0.06304	0.07362	0.04751	0.05497	0.03665	0.01962	0.03228	0.08462		0.03491	0.03274	0.03313	0.19469	0.02997	0.02863	0.05383	0.04171	0.04916	0.03746	0.08417	0.04335	0.0555	0.03157	0.22802	0.04555	0.03006	0.04312	0.02706	0.02781	0.10351	0.02114	0.02177	0.02521	0.03581	0.03765	0.05904
MAR	0.01303	0.08666	0.0144	0.01551	0.14971	0.05623	0.06755	0.07606	0.04814	0.07183	0.04424	0.02425	0.04507	0.09708	0.03553		0.04546	0.03807	0.19322	0.04133	0.03755	0.06354	0.02546	0.05648	0.04391	0.09954	0.05889	0.07117	0.03946	0.2274	0.05886	0.03755	0.03292	0.03435	0.03512	0.11901	0.02992	0.02851	0.02567	0.04789	0.04569	0.06877
MBA	0.03875	0.08448	0.0361	0.03763	0.1282	0.0346	0.05996	0.07172	0.04349	0.02872	0.02524	0.02307	0.01557	0.06329	0.03329	0.04652		0.02844	0.20146	0.01265	0.01292	0.04837	0.05238	0.04771	0.0344	0.06477	0.02421	0.03396	0.02002	0.21454	0.03261	0.02956	0.04941	0.01706	0.01722	0.0824	0.01657	0.02053	0.0269	0.02973	0.03665	0.04969
MBB	0.0314	0.07333	0.03005	0.03074	0.12921	0.04868	0.04844	0.06589	0.04971	0.05692	0.02683	0.02039	0.03372	0.07831	0.03369	0.03881	0.02885		0.18428	0.02329	0.02007	0.04619	0.04494	0.03665	0.03761	0.08546	0.04579	0.05852	0.01969	0.21121	0.04865	0.03074	0.04483	0.01805	0.01773	0.10355	0.01095	0.02082	0.02611	0.03031	0.03484	0.0511
MCM	0.19394	0.26561	0.19322	0.19992	0.37191	0.2462	0.23442	0.24139	0.22947	0.27331	0.2065	0.20089	0.21521	0.29467	0.21653	0.21471	0.22498	0.20368		0.20582	0.20495	0.22008	0.1934	0.20981	0.20826	0.26405	0.22063	0.23195	0.19675	0.41106	0.20699	0.19406	0.20296	0.18261	0.19088	0.30451	0.19118	0.20122	0.2022	0.20053	0.20995	0.22906
MEI	0.03338	0.07027	0.03038	0.03254	0.07868	0.03764	0.0364	0.04731	0.04152	0.03725	0.02505	0.01865	0.01938	0.01182	0.03043	0.04221	0.01273	0.02357	0.23045		0.01398	0.04398	0.04718	0.03784	0.03036	0.07005	0.0256	0.0387	0.01782	0.2284	0.03329	0.02602	0.04513	0.02288	0.01739	0.09192	0.03399	0.01796	0.02439	0.02644	0.03391	0.03106
MER	0.02985	0.07669	0.02775	0.02861	0.14557	0.03876	0.05472	0.06615	0.04211	0.04299	0.01951	0.01666	0.02063	0.08512	0.02905	0.03828	0.013	0.02028	0.22935	0.01408		0.04309	0.04426	0.0381	0.03087	0.07421	0.03261	0.04455	0.01654	0.23378	0.03554	0.02481	0.04244	0.01117	0.01154	0.09673	0.00856	0.01533	0.02085	0.02715	0.03101	0.0464
MLA	0.05564	0.10131	0.05377	0.05505	0.15911	0.06682	0.07774	0.08949	0.06937	0.07174	0.05075	0.04281	0.05004	0.1011	0.05533	0.06565	0.04958	0.04729	0.24857	0.04498	0.04405		0.06874	0.06184	0.05764	0.10309	0.06155	0.07442	0.0447	0.2535	0.06267	0.05032	0.06805	0.04089	0.04195	0.12167	0.03538	0.04208	0.0479	0.05155	0.05748	0.06718
MUR	0.01685	0.09269	0.02478	0.01891	0.1522	0.06395	0.07355	0.08111	0.05605	0.07817	0.05072	0.0325	0.05168	0.10197	0.0426	0.02579	0.0538	0.04598	0.21492	0.04833	0.04527	0.07122		0.0619	0.05058	0.10405	0.06526	0.07684	0.04589	0.22104	0.06532	0.0447	0.04393	0.04053	0.04114	0.12466	0.03562	0.03589	0.03607	0.05385	0.05128	0.07396
PAK	0.0486	0.0887	0.0471	0.04782	0.14734	0.06757	0.06727	0.07934	0.0683	0.07774	0.0418	0.0359	0.05151	0.09574	0.05041	0.05814	0.04889	0.03734	0.23548	0.03858	0.03884	0.06383	0.0639		0.05396	0.10605	0.06413	0.0777	0.03702	0.25381	0.06665	0.04725	0.06264	0.03666	0.03679	0.1241	0.02398	0.03642	0.04244	0.03817	0.05139	0.06534
PAL	0.03688	0.08972	0.03612	0.03598	0.14427	0.04821	0.06515	0.07673	0.05268	0.0559	0.04027	0.02393	0.03322	0.08306	0.03818	0.0449	0.03501	0.03833	0.23352	0.03083	0.03136	0.05937	0.0519	0.05547		0.08479	0.04408	0.05551	0.03503	0.22895	0.04121	0.03129	0.0502	0.0307	0.03129	0.10618	0.025	0.02124	0.02642	0.04081	0.03943	0.06221
PCM	0.09496	0.14655	0.09116	0.09471	0.18838	0.08163	0.11402	0.1247	0.09385	0.07047	0.08485	0.07823	0.0602	0.11808	0.08793	0.10485	0.06696	0.08933	0.30659	0.07262	0.07711	0.1088	0.10987	0.1121	0.0886		0.05191	0.05953	0.08096	0.27556	0.07459	0.08096	0.10289	0.07509	0.07814	0.12577	0.07554	0.07531	0.08264	0.08038	0.09089	0.10592
POL	0.05284	0.10006	0.04975	0.05217	0.13642	0.03893	0.07032	0.08153	0.05138	0.02758	0.04464	0.03578	0.02018	0.07064	0.04432	0.0607	0.02451	0.04688	0.24927	0.02593	0.03315	0.06352	0.06749	0.06628	0.04508	0.05331		0.02122	0.03936	0.23753	0.03641	0.03993	0.0622	0.03528	0.03663	0.08385	0.03188	0.03171	0.03828	0.04055	0.04989	0.0627
POM	0.06522	0.11673	0.06201	0.06493	0.15475	0.04767	0.08578	0.09627	0.06131	0.0321	0.05678	0.04827	0.0282	0.08493	0.0571	0.07383	0.03455	0.0603	0.2639	0.03947	0.04558	0.07734	0.07996	0.08089	0.05711	0.06138	0.02145		0.05174	0.24426	0.04451	0.05167	0.0744	0.04717	0.04952	0.09123	0.04573	0.04384	0.05158	0.052	0.06169	0.07604
PRE	0.03216	0.07546	0.03	0.03088	0.12814	0.04458	0.05328	0.06473	0.04654	0.04952	0.02502	0.01917	0.02775	0.07054	0.03208	0.04026	0.02023	0.01989	0.21909	0.01798	0.01668	0.04573	0.04697	0.03772	0.03566	0.08443	0.04016	0.05312		0.22853	0.04247	0.02861	0.04466	0.01676	0.01598	0.09981	0.01071	0.01865	0.02382	0.02846	0.03403	0.04886
RAM	0.23348	0.31746	0.22833	0.24546	0.4044	0.27442	0.27877	0.27537	0.26261	0.2946	0.22584	0.23989	0.23031	0.3247	0.2588	0.258	0.24148	0.23726	0.52943	0.25929	0.26629	0.29236	0.24979	0.29277	0.26001	0.32235	0.2712	0.28006	0.25946		0.20247	0.22154	0.23946	0.20352	0.22654	0.30881	0.22374	0.23491	0.23944	0.23249	0.24307	0.26352
RMB	0.05384	0.10264	0.05129	0.05338	0.14143	0.04657	0.0757	0.08592	0.05563	0.04552	0.04808	0.03345	0.02923	0.08134	0.04662	0.06066	0.03315	0.04987	0.23192	0.03385	0.03619	0.06472	0.06755	0.06897	0.04208	0.07752	0.03709	0.04553	0.0434	0.22624		0.03573	0.06274	0.03761	0.03995	0.09185	0.03359	0.02697	0.0351	0.04693	0.04787	0.0674
SAL	0.03124	0.08099	0.02997	0.03054	0.13611	0.04168	0.06002	0.07071	0.04556	0.05115	0.03374	0.01434	0.02759	0.07922	0.03052	0.03828	0.03	0.03122	0.21574	0.02636	0.02513	0.05163	0.04573	0.0484	0.03179	0.08442	0.04075	0.05306	0.02902	0.25044	0.03638		0.04364	0.02422	0.02482	0.09882	0.01815	0.00917	0.01672	0.03417	0.03193	0.05649
SAM	0.02931	0.0935	0.02916	0.0289	0.15584	0.05924	0.07483	0.0842	0.04453	0.07487	0.05051	0.03166	0.04949	0.10004	0.04407	0.03348	0.05067	0.04586	0.22686	0.04618	0.04337	0.07048	0.04492	0.06469	0.0515	0.10858	0.06422	0.07731	0.04569	0.27372	0.0648	0.04463		0.04027	0.04088	0.12007	0.03502	0.03493	0.03395	0.05255	0.05136	0.07317
SME_TP	0.027	0.07164	0.0251	0.02614	0.12594	0.0386	0.05267	0.06362	0.04118	0.04455	0.02096	0.01544	0.02261	0.0727	0.02743	0.03495	0.01721	0.01822	0.20163	0.02315	0.01124	0.04175	0.04137	0.03734	0.03118	0.07806	0.03592	0.04832	0.0169	0.22756	0.03834	0.02452	0.04111		0.00601	0.09356	0.01367	0.01445	0.01986	0.02721	0.02867	0.04601
SME_FB	0.02775	0.07321	0.02589	0.02682	0.13238	0.03983	0.05355	0.06514	0.0429	0.04667	0.02064	0.01561	0.02392	0.075	0.02821	0.03575	0.01737	0.01789	0.21181	0.01755	0.01161	0.04285	0.04201	0.03749	0.03179	0.08136	0.03731	0.05079	0.0161	0.25689	0.04077	0.02514	0.04174	0.00603		0.09688	0.00778	0.01543	0.02008	0.02784	0.02937	0.04582
SMM	0.11443	0.17144	0.1107	0.11537	0.22782	0.08227	0.13673	0.14941	0.09526	0.0874	0.10757	0.09851	0.07729	0.14788	0.10927	0.1267	0.086	0.10931	0.36313	0.09642	0.10173	0.12973	0.13315	0.1325	0.11225	0.13441	0.08758	0.09566	0.10515	0.36934	0.09634	0.10405	0.12791	0.09823	0.1019		0.0956	0.09483	0.10221	0.09778	0.111	0.12639
SOP	0.0212	0.06529	0.01949	0.02034	0.11937	0.03578	0.04269	0.05453	0.03766	0.04395	0.01469	0.00834	0.01921	0.06485	0.02136	0.03038	0.01671	0.01101	0.21218	0.03458	0.00859	0.03602	0.03627	0.02427	0.02531	0.07855	0.0324	0.04681	0.01077	0.25326	0.03417	0.01832	0.03564	0.01376	0.00781	0.10049		0.00895	0.01434	0.01826	0.02389	0.03855
SOV	0.02144	0.07356	0.0202	0.02071	0.13538	0.03299	0.05178	0.06296	0.03709	0.04195	0.02464	0.005	0.01801	0.07397	0.02201	0.02892	0.02074	0.02104	0.22467	0.01812	0.01545	0.04299	0.03655	0.0371	0.02147	0.0783	0.03222	0.04483	0.01882	0.26776	0.02734	0.00922	0.03555	0.01455	0.01555	0.09964	0.00899		0.00853	0.02387	0.02258	0.04845
STA	0.02071	0.07759	0.01906	0.02029	0.1417	0.04009	0.0562	0.06659	0.03976	0.05059	0.02997	0.00853	0.02559	0.07972	0.02554	0.026	0.02727	0.02646	0.2259	0.02469	0.02107	0.04908	0.03674	0.04336	0.02677	0.08625	0.03904	0.05295	0.0241	0.2737	0.03573	0.01687	0.03453	0.02006	0.02029	0.10782	0.01444	0.00857		0.03137	0.02804	0.05349
TKM	0.04107	0.08366	0.03869	0.04036	0.1358	0.04585	0.06104	0.07422	0.05294	0.04901	0.03459	0.02432	0.03066	0.08077	0.03647	0.04907	0.03018	0.03078	0.22381	0.0268	0.02752	0.05293	0.05536	0.03892	0.04167	0.0838	0.04139	0.0534	0.02887	0.2646	0.04806	0.03476	0.05398	0.02759	0.02823	0.1029	0.01843	0.02416	0.03187		0.04143	0.0569
TRM	0.03769	0.08943	0.03696	0.03687	0.1499	0.05298	0.06674	0.07697	0.05546	0.0617	0.03825	0.02478	0.03689	0.08992	0.03838	0.04677	0.03734	0.03546	0.23566	0.0345	0.0315	0.0592	0.05264	0.05275	0.04023	0.09529	0.05118	0.06367	0.03462	0.27848	0.04906	0.03245	0.05273	0.02909	0.02981	0.11766	0.02418	0.02284	0.02844	0.04231		0.06276
TRS	0.0614	0.10219	0.05929	0.0611	0.14026	0.07138	0.07387	0.08445	0.07345	0.07624	0.05027	0.04843	0.05355	0.07462	0.06086	0.07125	0.05096	0.05246	0.26015	0.03155	0.04751	0.06954	0.07684	0.06757	0.06423	0.11196	0.06475	0.07908	0.05009	0.30588	0.06978	0.05815	0.07598	0.0471	0.04691	0.13512	0.03931	0.04966	0.05497	0.05858	0.06482
All Fst values are statistically significant at P < 0.05, based on Arlequin software results.
